# Supplementary material for: Optimal Feature Selection-Based Dental Caries Prediction Model Using Machine Learning for Decision Support System
Source: Bioengineering (Basel). 2023 Feb 13;10(2):245. doi: 10.3390/bioengineering10020245 (PMC9952690; doi:10.3390/bioengineering10020245)
Supplement: Supplementary file 1 [file bioengineering-10-00245-s001.zip]

Archive with 1 entries (1 files):
- bioengineering-2182751-supplementary.pdf
